# Supplementary material for: Analysis of the Genome of the Heavy Metal Resistant and Hydrocarbon-Degrading Rhizospheric Pseudomonas qingdaonensis ZCR6 Strain and Assessment of Its Plant-Growth-Promoting Traits
Source: Int J Mol Sci. 2021 Dec 25;23(1):214. doi: 10.3390/ijms23010214 (PMC8745256; doi:10.3390/ijms23010214)
Supplement: Supplementary file 1 [file ijms-23-00214-s001.zip]

Archive with 1 entries (1 files):
- ijms-1499682-supplementary.pdf
